# Supplementary material for: Influences of Host Community Characteristics on Borrelia burgdorferi Infection Prevalence in Blacklegged Ticks
Source: PLoS One. 2017 Jan 17;12(1):e0167810. doi: 10.1371/journal.pone.0167810 (PMC5241014; doi:10.1371/journal.pone.0167810)
Supplement: S7 File — (XLS) [file pone.0167810.s007.xls]

## Sheet: readme
This file is Supporting Information S7 for Vuong, Chiu, Smouse, Fonseca, Brisson, Morin, and Ostfeld (2016). PLOS ONE.
List of variables on worksheets '2006Lab_data' and '2009Lab_data':
siteID	Site label; identical site labels between years refer to the same site
tickSampID	Label of nymph subjected to lab assay; identical tick labels do not refer to the same tick
tickPCR1lyme	'1' denotes testing positive for B. Burgdorferi; '0' denotes negative
tickRLBstrainTest	'1' denotes a successful RLB test was administered; '0' denotes the RLB test was administered but failed; 'NA' denotes nymph was not subjected to RLB test due to tickPCR1lyme=0
tickRLBNeg	Number of non-ospC genotypes (0 to 15) concluded from RLB test; 'NA' denotes RLB test failed or tickPCR1lyme=0
tickRLBHISpos	Number of ospC genotypes in the HIS category concluded from RLB test; 'NA' denotes RLB test failed or tickPCR1lyme=0
tickRLBNonHISpos	number of ospC genotypes in the non-HIS category concluded from RLB test; 'NA' denotes RLB test failed or tickPCR1lyme=0
List of variables on worksheets '2006Site_data' and '2009Site_data':
siteID	Site label; identical site labels between years refer to the same site
siteDenDragLen	Total length (m) of first- and second-round drag transects during field sampling of nymphs from site
siteDenNymphsDragged	Total number of nymphs collected from site during first- and second-round drags
siteLabNymphs	Number of nymphs from site subjected to lab assays
hostHindexAll	Shannon-Weiner diversity index value for site
hostPELEprop	Relative abundance of mice for site
hostTASTprop	Relative abundance of chipmunks for site
hostBLBRprop	Relative abundance of shrews for site

## Sheet: 2006Lab_data
siteID	tickSampID	tickPCR1lyme	tickRLBstrainTest	tickRLBNeg	tickRLBHISpos	tickRLBNonHISpos
601	1	1	1	14	1	0
601	2	0	NA	NA	NA	NA
601	3	0	NA	NA	NA	NA
601	4	1	1	14	1	0
601	5	0	NA	NA	NA	NA
601	6	1	0	NA	NA	NA
601	7	0	NA	NA	NA	NA
601	8	0	NA	NA	NA	NA
601	9	1	0	NA	NA	NA
601	10	0	NA	NA	NA	NA
601	11	0	NA	NA	NA	NA
601	12	0	NA	NA	NA	NA
601	13	0	NA	NA	NA	NA
601	14	0	NA	NA	NA	NA
601	15	0	NA	NA	NA	NA
601	16	1	1	14	0	1
601	17	1	0	NA	NA	NA
601	18	0	NA	NA	NA	NA
601	19	0	NA	NA	NA	NA
601	20	0	NA	NA	NA	NA
601	21	1	1	11	1	3
601	22	1	0	NA	NA	NA
602	1	1	0	NA	NA	NA
602	2	0	NA	NA	NA	NA
602	3	0	NA	NA	NA	NA
602	4	0	NA	NA	NA	NA
602	5	0	NA	NA	NA	NA
602	6	1	1	14	0	1
602	7	0	NA	NA	NA	NA
602	8	1	0	NA	NA	NA
602	9	1	0	NA	NA	NA
602	10	0	NA	NA	NA	NA
602	11	0	NA	NA	NA	NA
602	12	0	NA	NA	NA	NA
602	13	1	0	NA	NA	NA
602	14	1	1	12	1	2
603	1	0	NA	NA	NA	NA
603	2	1	1	12	1	2
603	3	0	NA	NA	NA	NA
603	4	0	NA	NA	NA	NA
603	5	0	NA	NA	NA	NA
603	6	0	NA	NA	NA	NA
603	7	0	NA	NA	NA	NA
603	8	1	1	14	0	1
603	9	0	NA	NA	NA	NA
603	10	1	0	NA	NA	NA
603	11	0	NA	NA	NA	NA
603	12	1	0	NA	NA	NA
603	13	1	1	14	0	1
603	14	0	NA	NA	NA	NA
603	15	0	NA	NA	NA	NA
603	16	0	NA	NA	NA	NA
603	17	1	1	9	1	5
603	18	0	NA	NA	NA	NA
603	19	0	NA	NA	NA	NA
603	20	0	NA	NA	NA	NA
603	21	1	0	NA	NA	NA
603	22	0	NA	NA	NA	NA
603	23	0	NA	NA	NA	NA
603	24	0	NA	NA	NA	NA
603	25	1	1	10	1	4
603	26	0	NA	NA	NA	NA
603	27	0	NA	NA	NA	NA
603	28	1	1	14	1	0
603	29	0	NA	NA	NA	NA
603	30	0	NA	NA	NA	NA
603	31	1	1	14	1	0
603	32	0	NA	NA	NA	NA
603	33	1	1	12	2	1
603	34	0	NA	NA	NA	NA
603	35	1	1	12	2	1
603	36	0	NA	NA	NA	NA
603	37	0	NA	NA	NA	NA
603	38	0	NA	NA	NA	NA
603	39	0	NA	NA	NA	NA
603	40	0	NA	NA	NA	NA
603	41	0	NA	NA	NA	NA
603	42	1	1	13	1	1
603	43	1	1	13	0	2
603	44	1	1	12	0	3
604	1	1	0	NA	NA	NA
604	2	1	1	12	1	2
604	3	0	NA	NA	NA	NA
604	4	0	NA	NA	NA	NA
604	5	0	NA	NA	NA	NA
604	6	0	NA	NA	NA	NA
604	7	0	NA	NA	NA	NA
604	8	1	0	NA	NA	NA
604	9	0	NA	NA	NA	NA
604	10	0	NA	NA	NA	NA
604	11	0	NA	NA	NA	NA
604	12	0	NA	NA	NA	NA
604	13	1	0	NA	NA	NA
605	1	0	NA	NA	NA	NA
605	2	1	1	14	0	1
605	3	1	1	13	1	1
605	4	0	NA	NA	NA	NA
605	5	1	0	NA	NA	NA
605	6	0	NA	NA	NA	NA
605	7	0	NA	NA	NA	NA
605	8	1	0	NA	NA	NA
605	9	1	0	NA	NA	NA
605	10	0	NA	NA	NA	NA
605	11	0	NA	NA	NA	NA
605	12	1	1	12	0	3
605	13	0	NA	NA	NA	NA
605	14	0	NA	NA	NA	NA
605	15	0	NA	NA	NA	NA
605	16	1	0	NA	NA	NA
606	1	0	NA	NA	NA	NA
606	2	0	NA	NA	NA	NA
606	3	1	1	13	0	2
606	4	1	0	NA	NA	NA
606	5	0	NA	NA	NA	NA
606	6	1	1	13	0	2
606	7	1	1	14	1	0
606	8	1	0	NA	NA	NA
606	9	1	1	14	0	1
606	10	0	NA	NA	NA	NA
606	11	1	1	13	2	0
606	12	1	0	NA	NA	NA
606	13	0	NA	NA	NA	NA
606	14	0	NA	NA	NA	NA
606	15	1	1	12	1	2
606	16	1	0	NA	NA	NA
606	17	0	NA	NA	NA	NA
606	18	1	1	14	0	1
606	19	0	NA	NA	NA	NA
606	20	0	NA	NA	NA	NA
606	21	0	NA	NA	NA	NA
606	22	0	NA	NA	NA	NA
607	1	0	NA	NA	NA	NA
607	2	0	NA	NA	NA	NA
607	3	1	0	NA	NA	NA
607	4	0	NA	NA	NA	NA
607	5	0	NA	NA	NA	NA
607	6	0	NA	NA	NA	NA
607	7	0	NA	NA	NA	NA
607	8	0	NA	NA	NA	NA
607	9	0	NA	NA	NA	NA
607	10	1	0	NA	NA	NA
607	11	1	1	14	0	1
607	12	0	NA	NA	NA	NA
607	13	0	NA	NA	NA	NA
607	14	1	1	13	1	1
607	15	1	0	NA	NA	NA
607	16	1	1	14	1	0
607	17	0	NA	NA	NA	NA
607	18	0	NA	NA	NA	NA
607	19	1	1	14	1	0
607	20	1	1	14	1	0
607	21	0	NA	NA	NA	NA
607	22	0	NA	NA	NA	NA
607	23	0	NA	NA	NA	NA
607	24	1	1	12	3	0
607	25	1	1	10	2	3
607	26	1	1	14	0	1
607	27	0	NA	NA	NA	NA
607	28	0	NA	NA	NA	NA
607	29	0	NA	NA	NA	NA
607	30	1	1	13	0	2
607	31	0	NA	NA	NA	NA
607	32	1	1	13	2	0
607	33	0	NA	NA	NA	NA
607	34	1	1	12	2	1
607	35	0	NA	NA	NA	NA
607	36	0	NA	NA	NA	NA
608	1	0	NA	NA	NA	NA
608	2	0	NA	NA	NA	NA
608	3	0	NA	NA	NA	NA
608	4	0	NA	NA	NA	NA
608	5	0	NA	NA	NA	NA
608	6	1	0	NA	NA	NA
608	7	1	1	13	2	0
608	8	0	NA	NA	NA	NA
608	9	0	NA	NA	NA	NA
608	10	1	1	14	0	1
608	11	0	NA	NA	NA	NA
608	12	0	NA	NA	NA	NA
608	13	0	NA	NA	NA	NA
608	14	0	NA	NA	NA	NA
608	15	0	NA	NA	NA	NA
608	16	0	NA	NA	NA	NA
608	17	0	NA	NA	NA	NA
608	18	1	1	14	1	0
608	19	0	NA	NA	NA	NA
608	20	0	NA	NA	NA	NA
608	21	0	NA	NA	NA	NA
608	22	0	NA	NA	NA	NA
608	23	0	NA	NA	NA	NA
608	24	0	NA	NA	NA	NA
608	25	0	NA	NA	NA	NA
608	26	0	NA	NA	NA	NA
608	27	0	NA	NA	NA	NA
608	28	0	NA	NA	NA	NA
608	29	0	NA	NA	NA	NA
608	30	0	NA	NA	NA	NA
608	31	0	NA	NA	NA	NA
608	32	0	NA	NA	NA	NA
609	1	1	1	12	0	3
609	2	1	1	11	2	2
609	3	0	NA	NA	NA	NA
609	4	1	0	NA	NA	NA
609	5	0	NA	NA	NA	NA
609	6	0	NA	NA	NA	NA
609	7	1	1	14	0	1
609	8	0	NA	NA	NA	NA
610	1	1	1	12	3	0
610	2	0	NA	NA	NA	NA
610	3	0	NA	NA	NA	NA
610	4	0	NA	NA	NA	NA
610	5	1	1	14	1	0
610	6	1	1	14	0	1
610	7	0	NA	NA	NA	NA
610	8	1	1	14	0	1
610	9	1	1	14	0	1
610	10	0	NA	NA	NA	NA
610	11	0	NA	NA	NA	NA
610	12	0	NA	NA	NA	NA
610	13	1	1	13	2	0
610	14	1	1	13	2	0
610	15	0	NA	NA	NA	NA
610	16	1	1	10	3	2
610	17	1	1	14	0	1
610	18	0	NA	NA	NA	NA
610	19	1	1	10	4	1
610	20	0	NA	NA	NA	NA
610	21	1	1	11	2	2
610	22	0	NA	NA	NA	NA
610	23	0	NA	NA	NA	NA
610	24	1	1	10	1	4
610	25	1	1	12	2	1
610	26	0	NA	NA	NA	NA
610	27	0	NA	NA	NA	NA
610	28	1	1	11	2	2
610	29	0	NA	NA	NA	NA
610	30	0	NA	NA	NA	NA
610	31	0	NA	NA	NA	NA
610	32	1	0	NA	NA	NA
611	1	1	1	14	0	1
611	2	0	NA	NA	NA	NA
611	3	1	1	13	1	1
611	4	1	1	14	0	1
611	5	0	NA	NA	NA	NA
611	6	1	1	13	0	2
611	7	0	NA	NA	NA	NA
611	8	0	NA	NA	NA	NA
611	9	1	1	14	0	1
611	10	0	NA	NA	NA	NA
611	11	0	NA	NA	NA	NA
611	12	1	1	13	0	2
611	13	1	1	14	1	0
611	14	1	0	NA	NA	NA
611	15	0	NA	NA	NA	NA
611	16	0	NA	NA	NA	NA
611	17	0	NA	NA	NA	NA
612	1	0	NA	NA	NA	NA
612	2	1	0	NA	NA	NA
613	1	1	1	14	0	1
613	2	1	1	10	4	1
613	3	1	1	13	2	0
613	4	0	NA	NA	NA	NA
613	5	0	NA	NA	NA	NA
613	6	0	NA	NA	NA	NA
613	7	1	1	11	2	2
613	8	0	NA	NA	NA	NA
613	9	0	NA	NA	NA	NA
613	10	0	NA	NA	NA	NA
613	11	0	NA	NA	NA	NA
614	1	0	NA	NA	NA	NA
614	2	0	NA	NA	NA	NA
614	3	0	NA	NA	NA	NA
614	4	0	NA	NA	NA	NA
614	5	0	NA	NA	NA	NA
614	6	1	0	NA	NA	NA
614	7	0	NA	NA	NA	NA
614	8	1	1	14	0	1
614	9	1	1	12	0	3
614	10	1	1	13	0	2
614	11	1	0	NA	NA	NA
614	12	0	NA	NA	NA	NA
614	13	0	NA	NA	NA	NA
614	14	0	NA	NA	NA	NA
614	15	1	0	NA	NA	NA
614	16	1	1	14	0	1
614	17	1	0	NA	NA	NA
614	18	1	0	NA	NA	NA
614	19	0	NA	NA	NA	NA
614	20	0	NA	NA	NA	NA
614	21	1	1	14	0	1
614	22	1	1	14	0	1
615	1	0	NA	NA	NA	NA
615	2	0	NA	NA	NA	NA
615	3	0	NA	NA	NA	NA
615	4	1	1	12	1	2
615	5	0	NA	NA	NA	NA
615	6	0	NA	NA	NA	NA
615	7	0	NA	NA	NA	NA
615	8	0	NA	NA	NA	NA
615	9	0	NA	NA	NA	NA
615	10	1	1	9	2	4
615	11	0	NA	NA	NA	NA
615	12	0	NA	NA	NA	NA
615	13	0	NA	NA	NA	NA
615	14	0	NA	NA	NA	NA
615	15	1	1	14	0	1
615	16	0	NA	NA	NA	NA
615	17	0	NA	NA	NA	NA
615	18	0	NA	NA	NA	NA
615	19	0	NA	NA	NA	NA
615	20	0	NA	NA	NA	NA
615	21	0	NA	NA	NA	NA
615	22	0	NA	NA	NA	NA
615	23	0	NA	NA	NA	NA
615	24	0	NA	NA	NA	NA
615	25	0	NA	NA	NA	NA
615	26	0	NA	NA	NA	NA
615	27	0	NA	NA	NA	NA
615	28	0	NA	NA	NA	NA
615	29	1	1	10	2	3
615	30	0	NA	NA	NA	NA
615	31	0	NA	NA	NA	NA
616	1	0	NA	NA	NA	NA
616	2	0	NA	NA	NA	NA
616	3	1	1	14	0	1
616	4	0	NA	NA	NA	NA
616	5	1	1	7	3	5
616	6	0	NA	NA	NA	NA
616	7	0	NA	NA	NA	NA
616	8	1	1	12	2	1
616	9	1	0	NA	NA	NA
616	10	1	1	14	1	0
616	11	1	1	14	0	1
616	12	0	NA	NA	NA	NA
616	13	0	NA	NA	NA	NA
616	14	0	NA	NA	NA	NA
616	15	0	NA	NA	NA	NA
616	16	0	NA	NA	NA	NA
616	17	0	NA	NA	NA	NA
616	18	1	0	NA	NA	NA
616	19	1	1	12	1	2
616	20	0	NA	NA	NA	NA
616	21	0	NA	NA	NA	NA
616	22	1	0	NA	NA	NA
616	23	0	NA	NA	NA	NA
616	24	1	1	14	0	1
616	25	1	1	13	1	1
616	26	0	NA	NA	NA	NA
616	27	0	NA	NA	NA	NA
616	28	0	NA	NA	NA	NA
616	29	1	1	14	1	0
616	30	1	0	NA	NA	NA
616	31	1	1	12	1	2
616	32	1	1	13	0	2
616	33	0	NA	NA	NA	NA
616	34	0	NA	NA	NA	NA
616	35	1	1	3	4	8
616	36	1	0	NA	NA	NA
616	37	0	NA	NA	NA	NA
616	38	1	1	13	1	1
616	39	1	1	14	1	0
617	1	0	NA	NA	NA	NA
617	2	1	1	14	0	1
617	3	0	NA	NA	NA	NA
617	4	1	0	NA	NA	NA
617	5	0	NA	NA	NA	NA
617	6	0	NA	NA	NA	NA
617	7	1	1	13	1	1
617	8	0	NA	NA	NA	NA
617	9	1	1	14	1	0
617	10	0	NA	NA	NA	NA
617	11	1	1	12	1	2
617	12	1	0	NA	NA	NA
617	13	0	NA	NA	NA	NA
617	14	0	NA	NA	NA	NA
617	15	0	NA	NA	NA	NA
617	16	0	NA	NA	NA	NA
617	17	1	1	14	1	0
617	18	0	NA	NA	NA	NA
617	19	0	NA	NA	NA	NA
617	20	0	NA	NA	NA	NA
617	21	1	1	13	0	2
617	22	0	NA	NA	NA	NA
617	23	1	1	14	1	0
617	24	1	0	NA	NA	NA
617	25	1	1	14	0	1
617	26	0	NA	NA	NA	NA
617	27	1	1	14	0	1
617	28	0	NA	NA	NA	NA
617	29	0	NA	NA	NA	NA
617	30	0	NA	NA	NA	NA
617	31	0	NA	NA	NA	NA
617	32	0	NA	NA	NA	NA
617	33	1	1	14	1	0
617	34	0	NA	NA	NA	NA
618	1	0	NA	NA	NA	NA
618	2	0	NA	NA	NA	NA
618	3	1	1	13	1	1
618	4	0	NA	NA	NA	NA
618	5	0	NA	NA	NA	NA
618	6	0	NA	NA	NA	NA
618	7	0	NA	NA	NA	NA
618	8	0	NA	NA	NA	NA
618	9	0	NA	NA	NA	NA
618	10	0	NA	NA	NA	NA
618	11	1	0	NA	NA	NA
618	12	1	1	9	1	5
618	13	0	NA	NA	NA	NA
618	14	0	NA	NA	NA	NA
618	15	0	NA	NA	NA	NA
618	16	0	NA	NA	NA	NA
618	17	0	NA	NA	NA	NA
618	18	1	1	14	1	0
618	19	1	1	14	0	1
618	20	0	NA	NA	NA	NA
618	21	1	0	NA	NA	NA
618	22	1	1	14	1	0
618	23	0	NA	NA	NA	NA
618	24	1	1	14	0	1
618	25	1	1	14	0	1
618	26	1	0	NA	NA	NA
618	27	1	1	14	0	1
618	28	1	0	NA	NA	NA
618	29	1	0	NA	NA	NA
618	30	0	NA	NA	NA	NA
618	31	0	NA	NA	NA	NA
618	32	0	NA	NA	NA	NA
618	33	1	1	14	0	1
618	34	0	NA	NA	NA	NA
618	35	0	NA	NA	NA	NA
618	36	0	NA	NA	NA	NA
618	37	1	1	12	2	1
618	38	1	1	12	3	0
618	39	0	NA	NA	NA	NA
618	40	0	NA	NA	NA	NA
618	41	1	1	14	0	1
618	42	0	NA	NA	NA	NA
618	43	0	NA	NA	NA	NA
618	44	0	NA	NA	NA	NA
618	45	0	NA	NA	NA	NA
618	46	1	1	12	2	1
619	1	0	NA	NA	NA	NA
619	2	0	NA	NA	NA	NA
619	3	1	0	NA	NA	NA
619	4	0	NA	NA	NA	NA
619	5	0	NA	NA	NA	NA
619	6	0	NA	NA	NA	NA
619	7	0	NA	NA	NA	NA
619	8	0	NA	NA	NA	NA
619	9	0	NA	NA	NA	NA
619	10	0	NA	NA	NA	NA
619	11	0	NA	NA	NA	NA
619	12	0	NA	NA	NA	NA
619	13	0	NA	NA	NA	NA
619	14	0	NA	NA	NA	NA
619	15	0	NA	NA	NA	NA
619	16	0	NA	NA	NA	NA
619	17	0	NA	NA	NA	NA
619	18	0	NA	NA	NA	NA
619	19	0	NA	NA	NA	NA
619	20	0	NA	NA	NA	NA
620	1	0	NA	NA	NA	NA
620	2	1	1	14	0	1
620	3	0	NA	NA	NA	NA
620	4	0	NA	NA	NA	NA
620	5	0	NA	NA	NA	NA
620	6	0	NA	NA	NA	NA
620	7	0	NA	NA	NA	NA
620	8	1	1	14	0	1
620	9	0	NA	NA	NA	NA
620	10	0	NA	NA	NA	NA
620	11	1	0	NA	NA	NA
620	12	0	NA	NA	NA	NA
620	13	0	NA	NA	NA	NA
620	14	0	NA	NA	NA	NA
620	15	0	NA	NA	NA	NA
620	16	0	NA	NA	NA	NA
620	17	1	1	13	0	2
620	18	1	1	14	0	1
620	19	0	NA	NA	NA	NA
620	20	0	NA	NA	NA	NA
620	21	0	NA	NA	NA	NA
620	22	0	NA	NA	NA	NA
620	23	1	0	NA	NA	NA
620	24	0	NA	NA	NA	NA
620	25	0	NA	NA	NA	NA
620	26	0	NA	NA	NA	NA
620	27	0	NA	NA	NA	NA
620	28	1	1	14	0	1
620	29	0	NA	NA	NA	NA
620	30	1	1	13	1	1
620	31	1	1	12	2	1
621	1	0	NA	NA	NA	NA
621	2	1	1	14	0	1
621	3	0	NA	NA	NA	NA
621	4	0	NA	NA	NA	NA
621	5	0	NA	NA	NA	NA
621	6	0	NA	NA	NA	NA
621	7	0	NA	NA	NA	NA
621	8	0	NA	NA	NA	NA
621	9	0	NA	NA	NA	NA
621	10	0	NA	NA	NA	NA
621	11	0	NA	NA	NA	NA
621	12	0	NA	NA	NA	NA
621	13	1	1	14	1	0
621	14	0	NA	NA	NA	NA
621	15	0	NA	NA	NA	NA
621	16	0	NA	NA	NA	NA
621	17	0	NA	NA	NA	NA
621	18	1	0	NA	NA	NA
621	19	0	NA	NA	NA	NA
621	20	0	NA	NA	NA	NA
621	21	1	0	NA	NA	NA
621	22	0	NA	NA	NA	NA
621	23	0	NA	NA	NA	NA
621	24	0	NA	NA	NA	NA
621	25	0	NA	NA	NA	NA
621	26	1	0	NA	NA	NA
621	27	0	NA	NA	NA	NA
621	28	0	NA	NA	NA	NA
621	29	0	NA	NA	NA	NA
621	30	1	0	NA	NA	NA
621	31	0	NA	NA	NA	NA
621	32	1	0	NA	NA	NA
621	33	0	NA	NA	NA	NA
622	1	0	NA	NA	NA	NA
622	2	0	NA	NA	NA	NA
622	3	0	NA	NA	NA	NA
622	4	0	NA	NA	NA	NA
622	5	0	NA	NA	NA	NA
622	6	0	NA	NA	NA	NA
622	7	0	NA	NA	NA	NA
622	8	0	NA	NA	NA	NA
622	9	1	1	14	0	1
622	10	1	1	12	2	1
622	11	0	NA	NA	NA	NA
622	12	0	NA	NA	NA	NA
622	13	1	1	14	0	1
622	14	0	NA	NA	NA	NA
622	15	0	NA	NA	NA	NA
622	16	0	NA	NA	NA	NA
623	1	0	NA	NA	NA	NA
623	2	0	NA	NA	NA	NA
623	3	0	NA	NA	NA	NA
623	4	0	NA	NA	NA	NA
623	5	0	NA	NA	NA	NA
623	6	1	1	11	2	2
623	7	1	0	NA	NA	NA
623	8	1	1	14	0	1
623	9	0	NA	NA	NA	NA
623	10	1	1	12	1	2
624	1	0	NA	NA	NA	NA
624	2	0	NA	NA	NA	NA
624	3	1	0	NA	NA	NA
624	4	0	NA	NA	NA	NA
624	5	1	0	NA	NA	NA
624	6	1	0	NA	NA	NA
624	7	1	1	13	1	1
624	8	1	1	14	1	0
624	9	0	NA	NA	NA	NA
624	10	1	1	14	1	0
624	11	1	0	NA	NA	NA
624	12	0	NA	NA	NA	NA
624	13	1	1	14	0	1
624	14	1	1	14	0	1
624	15	1	0	NA	NA	NA
624	16	0	NA	NA	NA	NA
624	17	1	1	12	2	1
624	18	1	1	14	0	1
624	19	1	1	13	1	1
624	20	1	1	13	0	2
624	21	0	NA	NA	NA	NA
624	22	0	NA	NA	NA	NA
624	23	0	NA	NA	NA	NA
624	24	0	NA	NA	NA	NA
624	25	1	1	13	1	1
624	26	0	NA	NA	NA	NA
624	27	1	0	NA	NA	NA
624	28	1	1	14	0	1
624	29	0	NA	NA	NA	NA
624	30	1	1	12	3	0
624	31	0	NA	NA	NA	NA
624	32	0	NA	NA	NA	NA
624	33	0	NA	NA	NA	NA
624	34	1	1	13	1	1
624	35	1	0	NA	NA	NA
624	36	0	NA	NA	NA	NA
624	37	1	0	NA	NA	NA
624	38	0	NA	NA	NA	NA
624	39	1	0	NA	NA	NA
624	40	1	0	NA	NA	NA
624	41	0	NA	NA	NA	NA
625	1	0	NA	NA	NA	NA
625	2	0	NA	NA	NA	NA
625	3	0	NA	NA	NA	NA
625	4	1	1	12	2	1
625	5	0	NA	NA	NA	NA
625	6	0	NA	NA	NA	NA
625	7	0	NA	NA	NA	NA
625	8	0	NA	NA	NA	NA
625	9	0	NA	NA	NA	NA
625	10	0	NA	NA	NA	NA
625	11	0	NA	NA	NA	NA
625	12	1	0	NA	NA	NA
625	13	0	NA	NA	NA	NA
625	14	0	NA	NA	NA	NA
625	15	0	NA	NA	NA	NA
625	16	0	NA	NA	NA	NA
625	17	0	NA	NA	NA	NA
625	18	0	NA	NA	NA	NA
625	19	1	0	NA	NA	NA
625	20	0	NA	NA	NA	NA
625	21	0	NA	NA	NA	NA
625	22	0	NA	NA	NA	NA
625	23	0	NA	NA	NA	NA
625	24	0	NA	NA	NA	NA
625	25	1	0	NA	NA	NA
625	26	0	NA	NA	NA	NA
625	27	0	NA	NA	NA	NA
625	28	0	NA	NA	NA	NA
626	1	0	NA	NA	NA	NA
626	2	0	NA	NA	NA	NA
626	3	1	1	14	0	1
626	4	0	NA	NA	NA	NA
626	5	0	NA	NA	NA	NA
626	6	0	NA	NA	NA	NA
626	7	0	NA	NA	NA	NA
626	8	0	NA	NA	NA	NA
626	9	0	NA	NA	NA	NA
626	10	0	NA	NA	NA	NA
626	11	0	NA	NA	NA	NA
626	12	0	NA	NA	NA	NA
626	13	0	NA	NA	NA	NA
626	14	1	1	13	0	2
626	15	0	NA	NA	NA	NA
626	16	0	NA	NA	NA	NA
626	17	0	NA	NA	NA	NA
626	18	0	NA	NA	NA	NA
626	19	1	0	NA	NA	NA
626	20	1	1	13	0	2
626	21	0	NA	NA	NA	NA
626	22	0	NA	NA	NA	NA
626	23	0	NA	NA	NA	NA
626	24	1	1	14	0	1
626	25	1	1	14	0	1
626	26	0	NA	NA	NA	NA
626	27	0	NA	NA	NA	NA
626	28	1	1	13	0	2
626	29	0	NA	NA	NA	NA
626	30	1	0	NA	NA	NA
626	31	1	0	NA	NA	NA
626	32	0	NA	NA	NA	NA
626	33	0	NA	NA	NA	NA
626	34	1	1	12	1	2
626	35	1	1	13	0	2
627	1	0	NA	NA	NA	NA
627	2	0	NA	NA	NA	NA
627	3	0	NA	NA	NA	NA
627	4	0	NA	NA	NA	NA
627	5	0	NA	NA	NA	NA
627	6	0	NA	NA	NA	NA
627	7	0	NA	NA	NA	NA
627	8	0	NA	NA	NA	NA
627	9	0	NA	NA	NA	NA
627	10	0	NA	NA	NA	NA
627	11	0	NA	NA	NA	NA
627	12	1	1	14	0	1
627	13	0	NA	NA	NA	NA
627	14	0	NA	NA	NA	NA
627	15	1	1	13	1	1
627	16	0	NA	NA	NA	NA
627	17	0	NA	NA	NA	NA
627	18	1	1	14	1	0
627	19	1	1	12	1	2
627	20	0	NA	NA	NA	NA
627	21	0	NA	NA	NA	NA
627	22	0	NA	NA	NA	NA
627	23	0	NA	NA	NA	NA
627	24	1	1	13	1	1
627	25	1	1	13	1	1
627	26	0	NA	NA	NA	NA
627	27	1	0	NA	NA	NA
627	28	0	NA	NA	NA	NA
628	1	0	NA	NA	NA	NA
628	2	0	NA	NA	NA	NA
628	3	1	0	NA	NA	NA
628	4	0	NA	NA	NA	NA
628	5	0	NA	NA	NA	NA
628	6	0	NA	NA	NA	NA
628	7	0	NA	NA	NA	NA
628	8	0	NA	NA	NA	NA
628	9	0	NA	NA	NA	NA
628	10	0	NA	NA	NA	NA
628	11	0	NA	NA	NA	NA
628	12	0	NA	NA	NA	NA
628	13	0	NA	NA	NA	NA
628	14	0	NA	NA	NA	NA
628	15	0	NA	NA	NA	NA
628	16	0	NA	NA	NA	NA
628	17	0	NA	NA	NA	NA
628	18	0	NA	NA	NA	NA
628	19	0	NA	NA	NA	NA
628	20	1	0	NA	NA	NA
628	21	0	NA	NA	NA	NA
628	22	1	1	14	0	1
628	23	0	NA	NA	NA	NA
628	24	0	NA	NA	NA	NA
628	25	1	1	13	1	1
628	26	0	NA	NA	NA	NA
628	27	0	NA	NA	NA	NA
628	28	0	NA	NA	NA	NA
628	29	0	NA	NA	NA	NA
628	30	0	NA	NA	NA	NA
629	1	1	0	NA	NA	NA
629	2	0	NA	NA	NA	NA
629	3	0	NA	NA	NA	NA
629	4	0	NA	NA	NA	NA
629	5	0	NA	NA	NA	NA
629	6	0	NA	NA	NA	NA
629	7	1	1	14	0	1
629	8	1	1	13	1	1
629	9	0	NA	NA	NA	NA
629	10	0	NA	NA	NA	NA
629	11	0	NA	NA	NA	NA
630	1	0	NA	NA	NA	NA
630	2	0	NA	NA	NA	NA
630	3	0	NA	NA	NA	NA
630	4	0	NA	NA	NA	NA
630	5	0	NA	NA	NA	NA
630	6	0	NA	NA	NA	NA
630	7	1	1	14	0	1
630	8	0	NA	NA	NA	NA
630	9	0	NA	NA	NA	NA
630	10	1	0	NA	NA	NA
630	11	0	NA	NA	NA	NA
630	12	1	1	13	0	2
630	13	0	NA	NA	NA	NA
630	14	0	NA	NA	NA	NA
630	15	0	NA	NA	NA	NA
630	16	0	NA	NA	NA	NA

## Sheet: 2009Lab_data
siteID	tickSampID	tickPCR1lyme	tickRLBstrainTest	tickRLBNeg	tickRLBHISpos	tickNonRLBHISpos
901	1	0	NA	15	0	0
901	2	0	NA	15	0	0
901	3	1	1	10	4	1
901	4	0	NA	15	0	0
901	5	0	NA	15	0	0
901	6	1	1	14	1	0
901	7	0	NA	15	0	0
901	8	0	NA	15	0	0
901	9	0	NA	15	0	0
901	10	0	NA	15	0	0
901	11	0	NA	15	0	0
901	12	1	1	12	3	0
901	13	0	NA	15	0	0
901	14	0	NA	15	0	0
901	15	0	NA	15	0	0
901	16	1	1	14	0	1
901	17	0	NA	15	0	0
901	18	0	NA	15	0	0
901	19	0	NA	15	0	0
901	20	0	NA	15	0	0
901	21	0	NA	15	0	0
902	1	0	NA	15	0	0
902	2	1	1	11	2	2
902	3	0	NA	15	0	0
902	4	0	NA	15	0	0
902	5	0	NA	15	0	0
902	6	0	NA	15	0	0
902	7	0	NA	15	0	0
902	8	0	NA	15	0	0
902	9	0	NA	15	0	0
902	10	0	NA	15	0	0
902	11	0	NA	15	0	0
902	12	0	NA	15	0	0
902	13	0	NA	15	0	0
902	14	0	NA	15	0	0
902	15	0	NA	15	0	0
902	16	0	NA	15	0	0
902	17	0	NA	15	0	0
902	18	0	NA	15	0	0
902	19	1	1	12	1	2
902	20	0	NA	15	0	0
902	21	1	1	13	1	1
902	22	0	NA	15	0	0
902	23	1	1	12	0	3
902	24	0	NA	15	0	0
902	25	0	NA	15	0	0
902	26	0	NA	15	0	0
902	27	0	NA	15	0	0
902	28	0	NA	15	0	0
902	29	1	1	10	4	1
902	30	1	1	7	4	4
902	31	0	NA	15	0	0
902	32	0	NA	15	0	0
902	33	0	NA	15	0	0
902	34	0	NA	15	0	0
902	35	0	NA	15	0	0
902	36	0	NA	15	0	0
902	37	0	NA	15	0	0
902	38	0	NA	15	0	0
902	39	1	1	14	1	0
903	1	1	1	14	1	0
903	2	0	NA	15	0	0
903	3	0	NA	15	0	0
903	4	1	1	13	2	0
903	5	0	NA	15	0	0
903	6	0	NA	15	0	0
903	7	1	1	13	2	0
903	8	0	NA	15	0	0
903	9	0	NA	15	0	0
903	10	0	NA	15	0	0
903	11	0	NA	15	0	0
903	12	0	NA	15	0	0
903	13	0	NA	15	0	0
903	14	0	NA	15	0	0
903	15	0	NA	15	0	0
903	16	0	NA	15	0	0
903	17	0	NA	15	0	0
903	18	0	NA	15	0	0
903	19	0	NA	15	0	0
903	20	0	NA	15	0	0
903	21	0	NA	15	0	0
903	22	0	NA	15	0	0
903	23	0	NA	15	0	0
903	24	0	NA	15	0	0
903	25	0	NA	15	0	0
903	26	0	NA	15	0	0
903	27	0	NA	15	0	0
903	28	0	NA	15	0	0
903	29	0	NA	15	0	0
904	1	0	NA	15	0	0
904	2	0	NA	15	0	0
904	3	0	NA	15	0	0
904	4	0	NA	15	0	0
904	5	0	NA	15	0	0
904	6	0	NA	15	0	0
904	7	0	NA	15	0	0
904	8	0	NA	15	0	0
904	9	0	NA	15	0	0
904	10	1	1	11	1	3
904	11	1	1	7	2	6
904	12	1	1	12	2	1
904	13	0	NA	15	0	0
904	14	0	NA	15	0	0
904	15	0	NA	15	0	0
904	16	0	NA	15	0	0
904	17	0	NA	15	0	0
904	18	0	NA	15	0	0
904	19	1	1	13	1	1
904	20	0	NA	15	0	0
904	21	0	NA	15	0	0
904	22	1	1	14	0	1
904	23	0	NA	15	0	0
904	24	1	1	12	2	1
904	25	1	1	14	0	1
606	1	0	NA	15	0	0
606	2	0	NA	15	0	0
606	3	1	1	13	1	1
606	4	0	NA	15	0	0
606	5	0	NA	15	0	0
606	6	0	NA	15	0	0
606	7	0	NA	15	0	0
606	8	0	NA	15	0	0
606	9	1	1	12	1	2
606	10	0	NA	15	0	0
606	11	1	1	13	1	1
609	1	0	NA	15	0	0
609	2	0	NA	15	0	0
609	3	0	NA	15	0	0
609	4	0	NA	15	0	0
609	5	0	NA	15	0	0
609	6	0	NA	15	0	0
609	7	0	NA	15	0	0
609	8	0	NA	15	0	0
609	9	0	NA	15	0	0
609	10	0	NA	15	0	0
609	11	1	1	14	0	1
609	12	1	1	13	2	0
609	13	0	NA	15	0	0
609	14	0	NA	15	0	0
609	15	1	1	14	1	0
609	16	0	NA	15	0	0
609	17	0	NA	15	0	0
609	18	0	NA	15	0	0
609	19	0	NA	15	0	0
609	20	0	NA	15	0	0
609	21	0	NA	15	0	0
609	22	0	NA	15	0	0
609	23	0	NA	15	0	0
609	24	0	NA	15	0	0
609	25	1	1	12	2	1
609	26	0	NA	15	0	0
609	27	0	NA	15	0	0
609	28	0	NA	15	0	0
618	1	0	NA	15	0	0
618	2	0	NA	15	0	0
618	3	0	NA	15	0	0
618	4	0	NA	15	0	0
618	5	0	NA	15	0	0
618	6	0	NA	15	0	0
618	7	0	NA	15	0	0
618	8	0	NA	15	0	0
618	9	0	NA	15	0	0
618	10	0	NA	15	0	0
618	11	0	NA	15	0	0
618	12	0	NA	15	0	0
618	13	0	NA	15	0	0
618	14	0	NA	15	0	0
618	15	1	1	9	3	3
618	16	0	NA	15	0	0
618	17	0	NA	15	0	0
618	18	1	1	14	1	0
618	19	1	1	11	3	1
618	20	0	NA	15	0	0
618	21	0	NA	15	0	0
618	22	0	NA	15	0	0
618	23	0	NA	15	0	0
618	24	0	NA	15	0	0
618	25	0	NA	15	0	0
618	26	0	NA	15	0	0
618	27	1	1	11	3	1
618	28	0	NA	15	0	0
618	29	0	NA	15	0	0
618	30	0	NA	15	0	0
618	31	1	1	14	0	1
618	32	0	NA	15	0	0
618	33	0	NA	15	0	0
618	34	0	NA	15	0	0
618	35	0	NA	15	0	0
618	36	0	NA	15	0	0
618	37	0	NA	15	0	0
618	38	1	1	12	2	1
618	39	0	NA	15	0	0
908	1	0	NA	15	0	0
908	2	1	1	14	1	0
908	3	0	NA	15	0	0
908	4	0	NA	15	0	0
908	5	0	NA	15	0	0
908	6	1	1	14	1	0
908	7	0	NA	15	0	0
908	8	0	NA	15	0	0
908	9	0	NA	15	0	0
908	10	0	NA	15	0	0
908	11	0	NA	15	0	0
908	12	0	NA	15	0	0
908	13	0	NA	15	0	0
908	14	0	NA	15	0	0
908	15	1	1	13	2	0
908	16	0	NA	15	0	0
908	17	0	NA	15	0	0
908	18	0	NA	15	0	0
908	19	1	1	14	1	0
908	20	0	NA	15	0	0
908	21	0	NA	15	0	0
908	22	0	NA	15	0	0
908	23	0	NA	15	0	0
908	24	1	1	12	3	0
909	1	0	NA	15	0	0
909	2	0	NA	15	0	0
909	3	1	1	12	2	1
909	4	0	NA	15	0	0
909	5	0	NA	15	0	0
909	6	0	NA	15	0	0
909	7	0	NA	15	0	0
909	8	0	NA	15	0	0
909	9	0	NA	15	0	0
909	10	0	NA	15	0	0
909	11	0	NA	15	0	0
909	12	0	NA	15	0	0
909	13	0	NA	15	0	0
909	14	0	NA	15	0	0
909	15	0	NA	15	0	0
909	16	0	NA	15	0	0
909	17	0	NA	15	0	0
909	18	0	NA	15	0	0
909	19	0	NA	15	0	0
909	20	0	NA	15	0	0
909	21	0	NA	15	0	0
909	22	1	1	12	2	1
909	23	0	NA	15	0	0
909	24	0	NA	15	0	0
909	25	0	NA	15	0	0
909	26	0	NA	15	0	0
909	27	0	NA	15	0	0
909	28	0	NA	15	0	0
909	29	0	NA	15	0	0
909	30	0	NA	15	0	0
909	31	0	NA	15	0	0
910	1	0	NA	15	0	0
910	2	0	NA	15	0	0
910	3	0	NA	15	0	0
910	4	0	NA	15	0	0
910	5	0	NA	15	0	0
910	6	0	NA	15	0	0
910	7	0	NA	15	0	0
910	8	0	NA	15	0	0
910	9	0	NA	15	0	0
910	10	0	NA	15	0	0
910	11	0	NA	15	0	0
910	12	0	NA	15	0	0
910	13	0	NA	15	0	0
910	14	0	NA	15	0	0
910	15	0	NA	15	0	0
910	16	0	NA	15	0	0
910	17	0	NA	15	0	0
911	1	0	NA	15	0	0
911	2	0	NA	15	0	0
911	3	0	NA	15	0	0
911	4	0	NA	15	0	0
911	5	0	NA	15	0	0
911	6	1	1	13	0	2
911	7	0	NA	15	0	0
911	8	0	NA	15	0	0
911	9	0	NA	15	0	0
911	10	0	NA	15	0	0
911	11	0	NA	15	0	0
911	12	0	NA	15	0	0
911	13	0	NA	15	0	0
911	14	0	NA	15	0	0
911	15	1	1	14	1	0
911	16	0	NA	15	0	0
911	17	0	NA	15	0	0
911	18	0	NA	15	0	0
911	19	1	1	14	0	1
911	20	1	1	13	2	0
911	21	1	1	14	0	1
911	22	1	1	14	0	1
911	23	0	NA	15	0	0
911	24	0	NA	15	0	0
911	25	0	NA	15	0	0
911	26	0	NA	15	0	0
911	27	0	NA	15	0	0
911	28	1	1	14	1	0
912	1	1	1	9	4	2
912	2	1	1	14	0	1
912	3	0	NA	15	0	0
912	4	0	NA	15	0	0
912	5	0	NA	15	0	0
912	6	0	NA	15	0	0
912	7	0	NA	15	0	0
912	8	1	1	13	2	0
912	9	0	NA	15	0	0
912	10	0	NA	15	0	0
912	11	0	NA	15	0	0
912	12	0	NA	15	0	0
912	13	0	NA	15	0	0
912	14	0	NA	15	0	0
912	15	1	1	14	1	0
912	16	0	NA	15	0	0
912	17	0	NA	15	0	0
912	18	0	NA	15	0	0
912	19	0	NA	15	0	0
912	20	0	NA	15	0	0
912	21	1	1	14	1	0
912	22	1	1	13	2	0
912	23	0	NA	15	0	0
912	24	0	NA	15	0	0
912	25	0	NA	15	0	0
912	26	0	NA	15	0	0
912	27	0	NA	15	0	0
912	28	0	NA	15	0	0
912	29	0	NA	15	0	0
912	30	0	NA	15	0	0
912	31	1	1	13	1	1
912	32	0	NA	15	0	0
912	33	0	NA	15	0	0
627	1	0	NA	15	0	0
627	2	0	NA	15	0	0
627	3	0	NA	15	0	0
627	4	0	NA	15	0	0
627	5	0	NA	15	0	0
627	6	0	NA	15	0	0
627	7	0	NA	15	0	0
627	8	1	1	12	2	1
627	9	0	NA	15	0	0
627	10	0	NA	15	0	0
627	11	1	1	14	0	1
627	12	0	NA	15	0	0
627	13	0	NA	15	0	0
627	14	0	NA	15	0	0
627	15	0	NA	15	0	0
627	16	0	NA	15	0	0
627	17	0	NA	15	0	0
627	18	1	1	14	0	1
627	19	0	NA	15	0	0
627	20	1	1	14	1	0
627	21	0	NA	15	0	0
627	22	0	NA	15	0	0
627	23	0	NA	15	0	0
627	24	0	NA	15	0	0
627	25	1	1	14	1	0
627	26	0	NA	15	0	0
627	27	0	NA	15	0	0
627	28	0	NA	15	0	0
627	29	0	NA	15	0	0
627	30	0	NA	15	0	0
627	31	1	1	14	0	1
627	32	1	1	13	2	0
627	33	1	1	14	1	0
627	34	0	NA	15	0	0
627	35	0	NA	15	0	0
627	36	0	NA	15	0	0
627	37	0	NA	15	0	0
627	38	0	NA	15	0	0
627	39	0	NA	15	0	0
627	40	0	NA	15	0	0
627	41	0	NA	15	0	0
627	42	1	1	14	1	0
914	1	0	NA	15	0	0
914	2	0	NA	15	0	0
914	3	0	NA	15	0	0
914	4	1	1	14	0	1
914	5	0	NA	15	0	0
914	6	0	NA	15	0	0
914	7	0	NA	15	0	0
914	8	1	1	11	3	1
914	9	1	1	14	1	0
914	10	0	NA	15	0	0
914	11	1	1	13	1	1
914	12	0	NA	15	0	0
914	13	0	NA	15	0	0
914	14	1	1	14	0	1
914	15	0	NA	15	0	0
914	16	0	NA	15	0	0
914	17	0	NA	15	0	0
914	18	1	1	14	1	0
914	19	0	NA	15	0	0
914	20	1	1	13	2	0
914	21	1	1	13	1	1
914	22	0	NA	15	0	0
628	1	0	NA	15	0	0
628	2	0	NA	15	0	0
628	3	0	NA	15	0	0
628	4	0	NA	15	0	0
628	5	0	NA	15	0	0
628	6	1	1	13	2	0
628	7	0	NA	15	0	0
628	8	0	NA	15	0	0
628	9	0	NA	15	0	0
628	10	0	NA	15	0	0
628	11	0	NA	15	0	0
628	12	0	NA	15	0	0
628	13	0	NA	15	0	0
628	14	0	NA	15	0	0
628	15	1	1	14	1	0
628	16	0	NA	15	0	0
628	17	0	NA	15	0	0
628	18	0	NA	15	0	0
628	19	0	NA	15	0	0
628	20	0	NA	15	0	0
628	21	0	NA	15	0	0
628	22	0	NA	15	0	0
628	23	0	NA	15	0	0
628	24	0	NA	15	0	0
628	25	1	1	12	2	1
628	26	0	NA	15	0	0
628	27	0	NA	15	0	0
628	28	0	NA	15	0	0
628	29	0	NA	15	0	0
628	30	0	NA	15	0	0
628	31	0	NA	15	0	0
628	32	0	NA	15	0	0
628	33	0	NA	15	0	0
628	34	0	NA	15	0	0
628	35	0	NA	15	0	0
628	36	0	NA	15	0	0
628	37	0	NA	15	0	0
628	38	0	NA	15	0	0
629	1	0	NA	15	0	0
629	2	0	NA	15	0	0
629	3	0	NA	15	0	0
629	4	1	1	13	1	1
629	5	0	NA	15	0	0
629	6	0	NA	15	0	0
629	7	0	NA	15	0	0
629	8	0	NA	15	0	0
629	9	0	NA	15	0	0
629	10	0	NA	15	0	0
629	11	1	1	13	1	1
629	12	0	NA	15	0	0
629	13	0	NA	15	0	0
629	14	0	NA	15	0	0
629	15	0	NA	15	0	0
629	16	0	NA	15	0	0
629	17	0	NA	15	0	0
629	18	1	1	11	2	2
629	19	0	NA	15	0	0
629	20	0	NA	15	0	0
629	21	0	NA	15	0	0
629	22	0	NA	15	0	0
629	23	0	NA	15	0	0
629	24	0	NA	15	0	0
629	25	0	NA	15	0	0
629	26	0	NA	15	0	0
630	1	0	NA	15	0	0
630	2	0	NA	15	0	0
630	3	0	NA	15	0	0
630	4	0	NA	15	0	0
630	5	0	NA	15	0	0
630	6	0	NA	15	0	0
630	7	0	NA	15	0	0
630	8	1	1	12	1	2
630	9	0	NA	15	0	0
630	10	1	1	12	2	1
630	11	0	NA	15	0	0
630	12	1	1	14	1	0
630	13	0	NA	15	0	0
630	14	0	NA	15	0	0
630	15	0	NA	15	0	0
630	16	1	1	14	0	1
630	17	0	NA	15	0	0
630	18	0	NA	15	0	0
630	19	0	NA	15	0	0
630	20	0	NA	15	0	0
630	21	0	NA	15	0	0
630	22	1	1	14	1	0
630	23	0	NA	15	0	0
630	24	0	NA	15	0	0
630	25	0	NA	15	0	0
630	26	0	NA	15	0	0
630	27	0	NA	15	0	0
630	28	1	1	14	1	1
918	1	1	1	11	2	2
918	2	0	NA	15	0	0
918	3	0	NA	15	0	0
918	4	0	NA	15	0	0
918	5	0	NA	15	0	0
918	6	0	NA	15	0	0
918	7	0	NA	15	0	0
918	8	1	1	12	3	0
918	9	0	NA	15	0	0
918	10	0	NA	15	0	0
918	11	0	NA	15	0	0
918	12	1	1	14	1	0
918	13	0	NA	15	0	0
918	14	1	1	14	0	1
918	15	0	NA	15	0	0
918	16	0	NA	15	0	0
918	17	1	1	14	0	1
918	18	0	NA	15	0	0
918	19	0	NA	15	0	0
918	20	1	1	12	2	1
918	21	1	1	10	3	2
918	22	0	NA	15	0	0
918	23	0	NA	15	0	0
918	24	0	NA	15	0	0
918	25	0	NA	15	0	0
918	26	1	1	14	1	0
918	27	1	1	12	3	0
918	28	0	NA	15	0	0
918	29	1	1	12	2	1
918	30	1	1	14	0	1
918	31	1	1	10	2	3
918	32	0	NA	15	0	0
918	33	1	1	10	2	3
918	34	0	NA	15	0	0
918	35	0	NA	15	0	0
918	36	0	NA	15	0	0
918	37	0	NA	15	0	0
918	38	1	1	13	1	1
918	39	0	NA	15	0	0
918	40	1	1	5	4	6
918	41	1	1	12	3	0
918	42	0	NA	15	0	0
918	43	0	NA	15	0	0
918	44	0	NA	15	0	0
918	45	0	NA	15	0	0
918	46	1	1	12	1	2
918	47	1	1	14	1	0
918	48	1	1	7	3	5
918	49	0	NA	15	0	0
918	50	0	NA	15	0	0
918	51	0	NA	15	0	0
918	52	0	NA	15	0	0
918	53	0	NA	15	0	0
918	54	0	NA	15	0	0

## Sheet: 2006Site_data
siteID	siteDenDragLen	siteDenNymphsDragged	siteLabNymphs	hostHindexAll	hostPELEprop	hostTASTprop	hostBLBRprop
601	360	4	22	1.819	0.318	0	0.263
602	360	13	14	1.89	0.465	0.132	0.284
603	240	44	44	2.568	0.312	0.339	0.054
604	360	17	13	1.582	0.448	0.108	0.193
605	360	40	16	2.017	0.664	0	0.08
606	330	0	22	0.555	0.814	0	0.14
607	360	42	36	2.709	0.362	0.319	0.185
608	360	14	32	1.984	0.501	0	0.132
609	180	5	8	1.836	0.443	0.596	0.238
610	330	19	32	2.647	0.555	0.125	0.179
611	330	7	17	1.755	0.748	0.029	0.083
612	360	12	2	1.888	0.462	0.249	0.052
613	360	4	11	1.805	0.357	0.371	0.237
614	360	10	22	1.763	0.695	0.425	0.068
615	360	21	31	2.033	0.573	0.072	0.14
616	360	40	39	2.333	0.617	0.171	0.115
617	360	24	34	2.639	0.604	0.06	0.168
618	240	53	46	2.278	0.644	0.203	0.344
619	360	21	20	2.308	0.569	0.078	0
620	360	8	31	2.534	0.535	0.098	0.192
621	360	17	33	1.621	0.278	0.262	0.084
622	360	5	16	2.669	0.356	0.123	0.091
623	360	2	10	1.659	0.339	0.244	0.421
624	360	13	41	2.358	0.436	0.106	0.179
625	360	13	28	2.186	0.623	0	0.246
626	360	28	35	1.792	0.747	0	0
627	360	19	28	1.599	0.605	0.38	0.138
628	300	6	30	1.059	0.057	0.511	0
629	360	1	11	1.603	0.71	0	0.239
630	330	0	16	1.675	0.468	0.338	0.581

## Sheet: 2009Site_data
siteID	siteDenDragLen	siteDenNymphsDragged	siteLabNymphs	hostHindexAll	hostPELEprop	hostTASTprop	hostBLBRprop
901	720	10	21	0.952335	0.68443	0.10051	0.06222
902	690	15	39	1.32154	0.41547	0.24996	0.02702
903	720	8	29	1.43502	0.47749	0.06161	0.24645
904	720	8	25	1.23267	0.38175	0.41553	0.10473
606	720	1	11	1.11998	0.53687	0.03579	0.03579
609	720	16	28	0.764586	0.785	0.12472	0.02935
618	720	32	39	1.03795	0.68234	0.09925	0.08271
908	720	5	24	0.995919	0.65522	0.01018	0.12901
909	600	29	31	1.47716	0.31919	0.1008	0.1176
910	720	6	17	1.0545	0.16754	0.00986	0.03942
911	720	13	28	1.13037	0.55255	0.09021	0.10149
912	720	51	33	1.10257	0.57477	0.03663	0.03381
627	720	13	42	0.782181	0.76713	0.14162	0.0118
914	600	5	22	0.723343	0.78245	0.00731	0.06581
628	720	27	38	0.790966	0.04358	0.01453	0
629	720	11	26	1.27383	0.24087	0.07411	0.11117
630	600	7	28	1.04449	0.65622	0.0753	0.02152
918	720	74	54	0.649436	0.85559	0.04265	0.00251
